# Supplementary material for: Why Did ZIKV Perinatal Outcomes Differ in Distinct Regions of Brazil? An Exploratory Study of Two Cohorts
Source: Viruses. 2021 Apr 23;13(5):736. doi: 10.3390/v13050736 (PMC8146858; doi:10.3390/v13050736)
Supplement: Supplementary file 1 [file viruses-13-00736-s001.zip]

Archive with 1 entries (1 files):
- viruses-1152865-supplementary.pdf
